# Supplementary material for: Effectiveness of Platelet-Rich Plasma Therapy in Androgenic Alopecia—A Meta-Analysis
Source: J Pers Med. 2022 Feb 24;12(3):342. doi: 10.3390/jpm12030342 (PMC8953144; doi:10.3390/jpm12030342)
Supplement: Supplementary file 1 [file jpm-12-00342-s001.zip]

Archive with 1 entries (1 files):
- jpm-1602760-supplementary.pdf
